# Supplementary material for: Lack of Neuronal IFN-β-IFNAR Causes Lewy Body- and Parkinson’s Disease-like Dementia
Source: Cell. 2015 Oct 8;163(2):324–39. doi: 10.1016/j.cell.2015.08.069 (PMC4601085; doi:10.1016/j.cell.2015.08.069)
Supplement: Data S1. Gene Profiling of Ifnb–/– Shows Association with Autophagy and Neurodegenerative Diseases, Related to Figure 2 — Core-enriched genes in GSEA pathways of autophagy-related; mTOR, Autophagy and Lysosome, and Neurodegenerative diseases; Huntington’s, Parkinson’s, Alzheimer’s and Prion disease (HPAP) pathways comparing Ifnb+/+ and Ifnb–/– mouse CGNs, Ifnb–/– with or without 24 hr rIFN-β (100 U/ml), n = 3. [file mmc2.xlsx]

## Sheet: HPAP
	Ifnb+/+			Ifnb–/–			Ifnb–/– + recombinant Ifn-b
gene name	#1	#2	#3	#1	#2	#3	#1	#2	#3
COX6B2	4.71344	3.86628	3.87626	3.28649	3.33165	3.26043	4.15554	4.02102	4.0059
DNALI1	2.99938	2.95727	2.79413	2.54002	2.37505	2.6037	2.67766	2.29839	2.82695
CREB3L1	6.6971	5.62042	6.10744	5.02056	5.26473	5.62597	6.0463	6.71396	6.07931
CREB3L4	1.79071	1.93629	1.78365	2.08175	1.66062	1.52461	1.90251	1.63467	1.70756
COX4I2	3.56961	3.56204	3.51597	3.21849	3.3039	3.28607	3.36043	3.30114	3.43666
PLCB3	4.98499	4.44862	4.71026	4.49813	4.18264	4.28036	4.45099	4.60337	4.47942
AP2A1	7.50463	6.58269	7.04425	6.38662	6.57857	6.70534	6.89162	6.76146	7.15618
REST	4.64332	5.42955	5.27862	4.85898	4.90571	4.71053	4.6173	5.95855	4.78311
COX7A1	3.20651	2.88001	2.97734	2.98415	2.67787	3.06052	2.72453	2.73412	2.84903
CASP9	7.48828	6.58742	7.08939	6.54089	6.68349	6.74191	6.68945	6.72019	7.06591
CASP8	3.70863	4.47132	4.02319	3.8232	3.98364	3.9179	3.9422	4.95772	3.94431
UQCRC1	10.4417	9.4151	10.028	9.32539	9.30518	9.40088	9.80148	9.30699	9.91536
CLTB	9.31924	8.42851	8.87903	8.32774	8.33979	8.41048	8.81017	8.25309	8.97698
COX6A2	6.24051	5.76447	6.06801	5.75788	5.76447	5.70035	6.44522	5.29963	6.58772
PLCB2	4.72063	4.07153	4.23558	4.17895	4.30896	4.05143	4.21651	4.04397	4.15517
POLR2F	8.71317	7.94805	8.2544	7.81047	7.81814	7.9821	8.23125	7.75207	8.43853
GPX1	9.71137	9.51576	9.52119	9.1531	8.93516	9.10413	9.08285	8.77487	9.23617
NDUFV1	9.99622	9.24731	9.73485	9.12863	9.11838	9.15944	9.54314	9.2117	9.6327
BAX	9.32694	8.61807	8.95239	8.50446	8.39174	8.59093	9.02058	8.63488	9.24511
NDUFS8	10.4713	9.57149	10.1784	9.54804	9.41788	9.62027	10.0613	9.83809	10.2074
AP2S1	10.1501	9.25475	9.72691	9.2166	9.10009	9.2894	9.68041	9.06088	9.83166
NDUFA9	10.2049	9.39723	9.84573	9.33447	9.23041	9.34767	9.72356	9.23541	9.80497
SDHC	10.1787	9.33646	9.80367	9.30424	9.23777	9.25359	9.57393	9.0512	9.43127
NDUFB10	9.44417	8.64972	9.06863	8.63283	8.49861	8.67951	9.08577	8.41762	9.27219
COX8C	6.65056	6.25152	6.46432	6.14232	6.31189	6.15711	6.51183	6.34053	6.51086
POLR2E	8.51786	7.98335	8.11509	7.88868	7.74601	7.94622	7.96107	7.41793	8.17302
SDHB	10.9106	10.0717	10.5168	10.0261	9.93968	10.0706	10.4695	9.9639	10.5904
ATP5E	10.4172	9.77344	10.0291	9.64142	9.50718	9.7087	9.99328	9.57175	10.2541
NDUFA10	10.1827	9.65245	10.0358	9.50584	9.51311	9.58285	9.8472	9.60434	9.97255
CYC1	10.9991	10.3067	10.7415	10.1643	10.2117	10.2761	10.7181	10.4332	10.8343
CREB3	8.70039	8.18499	8.55011	8.15423	8.13884	8.17538	8.50931	7.91454	8.53112
POLR2I	8.53837	8.17162	8.30754	8.06174	7.94711	8.09965	8.53123	8.07054	8.69034
NDUFB7	10.3375	9.83229	10.1293	9.73627	9.59166	9.77391	10.266	9.89872	10.3712
ATP5G1	9.62878	9.19781	9.32307	9.01591	8.93441	9.12855	9.5364	8.80125	9.61582
POLR2A	7.09988	6.75666	6.90115	6.57232	6.68671	6.8188	6.71005	6.8438	7.28144
AP2A2	9.17364	8.5053	8.93034	8.50361	8.56609	8.56328	8.69287	8.10158	8.86313
NDUFS3	9.60846	9.01833	9.23083	8.95624	8.88904	8.99077	9.29137	8.96539	9.3431
NDUFS2	10.0045	9.38521	9.76624	9.44231	9.22457	9.41617	9.59194	9.33709	9.67123
NDUFB8	10.6679	9.97804	10.3163	9.95981	9.85725	9.98634	10.4132	9.93745	10.5448
CREB3L3	5.65642	5.40618	5.53227	5.58144	5.25465	5.30345	5.57972	5.43784	5.60346
ATP5G2	10.3566	9.86792	10.0288	9.70937	9.65442	9.79423	10.0558	9.7363	10.2004
NDUFB2	10.0921	9.48725	9.687	9.48633	9.28311	9.47886	9.89751	9.18383	10.0306
UQCRQ	10.0785	9.51773	9.87305	9.51621	9.37807	9.58001	10.0887	9.44398	10.218
ATP5D	11.1017	10.4634	10.9161	10.4826	10.3875	10.4771	10.8487	10.5853	11.0451
AP2M1	11.0763	10.4307	10.8327	10.4325	10.3739	10.4241	10.6332	10.3592	10.6276
SOD1	10.3962	9.98183	10.1442	9.90082	9.78602	9.82125	10.0397	9.43538	10.1517
AP2B1	10.2424	9.69359	9.96911	9.53046	9.67482	9.73051	9.71934	8.71344	9.70813
DCTN2	10.1443	9.48941	9.79426	9.45588	9.4738	9.55633	9.66492	9.51391	9.79449
ATP5A1	11.7286	11.1534	11.502	11.0993	11.0203	11.1071	11.2356	10.9303	11.2002
GRIN1	8.89517	8.14111	8.47865	8.16701	8.27869	8.31874	8.57107	8.32513	8.85177
VDAC1	11.0887	10.5295	10.9068	10.5544	10.4576	10.4937	10.7026	10.4285	10.664
SLC25A5	10.5054	10.1798	10.342	10.0392	10.0129	10.0223	10.3399	10.5418	10.2841
ATP5C1	11.561	11.0917	11.4094	11.0299	10.9361	11.0105	11.2164	10.8902	11.2973
ITPR1	4.66839	5.11709	4.95167	4.72801	4.87816	4.82599	4.51693	5.11427	4.86417
HIP1	6.59142	5.98092	6.20428	6.09503	6.11099	6.12729	5.92852	7.36178	5.87446
HAP1	7.14609	6.29438	6.80153	6.54162	6.60423	6.60847	7.06097	7.41407	7.28007
NDUFB9	10.5412	10.1601	10.4158	10.0895	10.0018	10.112	10.4665	10.1769	10.6233
NDUFS7	9.86352	9.41423	9.5752	9.42009	9.29616	9.36538	9.61143	9.10449	9.7275
DCTN1	10.4911	10.0709	10.4224	10.0142	10.0847	10.0516	10.0727	10.2661	10.0905
COX4I1	12.0084	11.4662	11.7623	11.4922	11.3469	11.4716	11.7696	11.3852	11.8562
NDUFA3	10.7241	10.2606	10.4262	10.2695	10.1184	10.2721	10.6752	10.245	10.7008
NDUFA8	9.79806	9.46719	9.58008	9.38467	9.34031	9.46726	9.81721	9.36833	9.89757
ATP5B	12.2232	11.6515	12.0592	11.7033	11.6539	11.6993	11.9088	11.586	11.8342
NDUFA7	10.3269	9.90789	10.122	9.95879	9.75875	9.95782	10.2544	9.74223	10.4113
NDUFB6	9.47552	9.17064	9.3084	9.23079	9.08687	9.04413	9.54696	9.1611	9.44222
ATP5H	11.1974	10.7824	11.0248	10.8071	10.7017	10.7489	11.0066	10.7543	11.1223
COX5A	11.2093	10.7758	10.9937	10.7114	10.7844	10.7514	11.0696	10.7808	11.113
SDHA	9.70328	9.5008	9.6993	9.44725	9.41278	9.44245	9.41316	9.40477	9.42496
VDAC2	10.8272	10.416	10.6073	10.3695	10.3606	10.4578	10.5902	10.3372	10.5244
NDUFC2	10.4007	10.8034	10.5243	10.9558	10.7914	10.8999	10.9013	10.9477	10.8827
TGM2	4.02053	4.04921	3.80573	4.43747	3.9745	4.0822	6.26263	6.12428	6.35645
NDUFB4	2.96987	2.71407	2.71407	3.0831	3.12951	3.07998	2.88773	3.23654	3.097
COX6B2	4.71344	3.86628	3.87626	3.28649	3.33165	3.26043	4.15554	4.02102	4.0059
SLC6A3	3.00215	2.83563	2.95988	2.67247	2.64127	2.73112	2.62837	2.81131	2.96561
UBE2L6	3.49724	2.74007	3.23983	3.15611	2.75262	2.83997	3.68233	3.98604	3.68187
COX4I2	3.56961	3.56204	3.51597	3.21849	3.3039	3.28607	3.36043	3.30114	3.43666
PARK2	5.58656	4.80474	5.00928	4.66969	4.42181	4.7753	4.86781	4.71866	4.89581
TH	3.33467	2.85679	3.03354	3.04607	2.84335	2.73541	3.32368	2.64307	2.9958
COX7A1	3.20651	2.88001	2.97734	2.98415	2.67787	3.06052	2.72453	2.73412	2.84903
GPR37	3.54314	3.28999	3.37967	3.44716	3.19159	3.15474	3.22137	3.25361	2.96987
CASP9	7.48828	6.58742	7.08939	6.54089	6.68349	6.74191	6.68945	6.72019	7.06591
UQCRC1	10.4417	9.4151	10.028	9.32539	9.30518	9.40088	9.80148	9.30699	9.91536
SNCAIP	6.01852	6.09727	6.10353	5.80754	5.68878	5.86038	5.49323	5.3802	5.2428
COX6A2	6.24051	5.76447	6.06801	5.75788	5.76447	5.70035	6.44522	5.29963	6.58772
NDUFV1	9.99622	9.24731	9.73485	9.12863	9.11838	9.15944	9.54314	9.2117	9.6327
NDUFS8	10.4713	9.57149	10.1784	9.54804	9.41788	9.62027	10.0613	9.83809	10.2074
NDUFA9	10.2049	9.39723	9.84573	9.33447	9.23041	9.34767	9.72356	9.23541	9.80497
SDHC	10.1787	9.33646	9.80367	9.30424	9.23777	9.25359	9.57393	9.0512	9.43127
NDUFB10	9.44417	8.64972	9.06863	8.63283	8.49861	8.67951	9.08577	8.41762	9.27219
COX8C	6.65056	6.25152	6.46432	6.14232	6.31189	6.15711	6.51183	6.34053	6.51086
SDHB	10.9106	10.0717	10.5168	10.0261	9.93968	10.0706	10.4695	9.9639	10.5904
ATP5E	10.4172	9.77344	10.0291	9.64142	9.50718	9.7087	9.99328	9.57175	10.2541
HTRA2	6.82615	6.32694	6.38424	6.38276	6.10203	6.34087	6.38865	6.09656	6.49061
PARK7	10.1776	9.5806	9.92888	9.44189	9.39899	9.56356	9.87735	9.42602	10.0733
UBE2J2	8.84489	8.30239	8.48963	8.12022	8.23899	8.24451	8.44953	8.39662	8.60143
NDUFA10	10.1827	9.65245	10.0358	9.50584	9.51311	9.58285	9.8472	9.60434	9.97255
CYC1	10.9991	10.3067	10.7415	10.1643	10.2117	10.2761	10.7181	10.4332	10.8343
NDUFB7	10.3375	9.83229	10.1293	9.73627	9.59166	9.77391	10.266	9.89872	10.3712
ATP5G1	9.62878	9.19781	9.32307	9.01591	8.93441	9.12855	9.5364	8.80125	9.61582
SLC18A1	3.04803	3.04219	2.88821	2.87335	2.96607	2.97392	3.04529	3.02436	3.32835
NDUFS3	9.60846	9.01833	9.23083	8.95624	8.88904	8.99077	9.29137	8.96539	9.3431
NDUFS2	10.0045	9.38521	9.76624	9.44231	9.22457	9.41617	9.59194	9.33709	9.67123
NDUFB8	10.6679	9.97804	10.3163	9.95981	9.85725	9.98634	10.4132	9.93745	10.5448
ATP5G2	10.3566	9.86792	10.0288	9.70937	9.65442	9.79423	10.0558	9.7363	10.2004
NDUFB2	10.0921	9.48725	9.687	9.48633	9.28311	9.47886	9.89751	9.18383	10.0306
UQCRQ	10.0785	9.51773	9.87305	9.51621	9.37807	9.58001	10.0887	9.44398	10.218
ATP5D	11.1017	10.4634	10.9161	10.4826	10.3875	10.4771	10.8487	10.5853	11.0451
ATP5A1	11.7286	11.1534	11.502	11.0993	11.0203	11.1071	11.2356	10.9303	11.2002
VDAC1	11.0887	10.5295	10.9068	10.5544	10.4576	10.4937	10.7026	10.4285	10.664
SLC25A5	10.5054	10.1798	10.342	10.0392	10.0129	10.0223	10.3399	10.5418	10.2841
ATP5C1	11.561	11.0917	11.4094	11.0299	10.9361	11.0105	11.2164	10.8902	11.2973
PINK1	9.33474	9.22776	9.26802	8.998	9.02471	9.01025	8.73954	8.20915	8.67341
NDUFB9	10.5412	10.1601	10.4158	10.0895	10.0018	10.112	10.4665	10.1769	10.6233
NDUFS7	9.86352	9.41423	9.5752	9.42009	9.29616	9.36538	9.61143	9.10449	9.7275
UBE2G2	7.76294	7.4335	7.55683	7.41896	7.32519	7.47305	7.58079	7.14257	7.74205
UBE2J1	8.29478	8.12909	8.24934	7.99908	8.02773	8.07773	8.30034	8.15182	8.25234
COX4I1	12.0084	11.4662	11.7623	11.4922	11.3469	11.4716	11.7696	11.3852	11.8562
NDUFA3	10.7241	10.2606	10.4262	10.2695	10.1184	10.2721	10.6752	10.245	10.7008
NDUFA8	9.79806	9.46719	9.58008	9.38467	9.34031	9.46726	9.81721	9.36833	9.89757
ATP5B	12.2232	11.6515	12.0592	11.7033	11.6539	11.6993	11.9088	11.586	11.8342
NDUFA7	10.3269	9.90789	10.122	9.95879	9.75875	9.95782	10.2544	9.74223	10.4113
NDUFB6	9.47552	9.17064	9.3084	9.23079	9.08687	9.04413	9.54696	9.1611	9.44222
ATP5H	11.1974	10.7824	11.0248	10.8071	10.7017	10.7489	11.0066	10.7543	11.1223
COX5A	11.2093	10.7758	10.9937	10.7114	10.7844	10.7514	11.0696	10.7808	11.113
SDHA	9.70328	9.5008	9.6993	9.44725	9.41278	9.44245	9.41316	9.40477	9.42496
VDAC2	10.8272	10.416	10.6073	10.3695	10.3606	10.4578	10.5902	10.3372	10.5244
NDUFAB1	10.3337	10.0367	10.124	9.97067	9.91968	10.0357	10.3898	9.95226	10.4346
UCHL1	10.8556	10.3727	10.601	10.353	10.3878	10.513	10.7044	10.0194	10.6994
COX5B	11.5415	11.2887	11.4261	11.2439	11.1267	11.2538	11.5708	11.2868	11.7162
NDUFC2	10.4007	10.8034	10.5243	10.9558	10.7914	10.8999	10.9013	10.9477	10.8827
NDUFB4	2.96987	2.71407	2.71407	3.0831	3.12951	3.07998	2.88773	3.23654	3.097
COX6B2	4.71344	3.86628	3.87626	3.28649	3.33165	3.26043	4.15554	4.02102	4.0059
CALML3	2.42286	2.52832	2.22938	2.27341	2.09915	1.93894	2.33928	2.63485	1.94182
CASP7	5.26084	4.84177	4.90429	4.20643	4.07431	4.54318	4.94047	5.7218	5.15102
CACNA1S	2.5162	2.26533	2.23028	2.15095	2.27266	2.1458	2.06736	2.22548	2.28987
BACE2	5.2587	4.36905	4.67068	4.14719	4.32271	4.21427	4.49326	4.73678	4.65074
ITPR2	4.29829	4.48712	4.42381	3.82559	4.12934	3.91103	4.00006	4.55215	4.34195
PPP3R2	2.65064	2.49331	2.64718	2.6568	2.37317	2.27559	2.50297	2.80903	2.63331
COX4I2	3.56961	3.56204	3.51597	3.21849	3.3039	3.28607	3.36043	3.30114	3.43666
CACNA1F	3.39073	3.02531	3.03063	3.06733	2.78542	2.94989	3.07468	2.97128	2.97174
FAS	4.01366	3.5387	3.83971	3.68054	3.38082	3.4445	3.69171	4.42896	3.764
GRIN2D	4.45227	4.33711	4.64085	4.03487	4.17873	4.11279	4.45607	4.23338	4.50558
PLCB3	4.98499	4.44862	4.71026	4.49813	4.18264	4.28036	4.45099	4.60337	4.47942
CAPN1	3.94456	3.58886	4.10433	3.67489	3.62509	3.51018	3.50541	3.8012	3.7411
FADD	5.8592	5.24828	5.51044	5.09221	5.08317	5.08567	5.29864	5.3543	5.24841
ATP2A1	3.66141	3.63967	3.35792	3.2913	3.36598	3.38169	3.54424	3.33913	3.92168
NCSTN	7.59104	6.96323	7.2642	6.66425	6.69556	6.75327	6.79787	6.13889	6.81876
TNFRSF1A	7.85975	7.36393	7.51656	7.08595	7.04094	7.05817	7.68392	8.93736	8.00083
COX7A1	3.20651	2.88001	2.97734	2.98415	2.67787	3.06052	2.72453	2.73412	2.84903
ITPR3	3.80182	3.52796	3.64264	3.60841	3.38282	3.53806	3.61041	3.53134	3.64728
CASP9	7.48828	6.58742	7.08939	6.54089	6.68349	6.74191	6.68945	6.72019	7.06591
MAPK3	8.57011	7.78422	8.20061	7.68367	7.67448	7.76569	7.80549	7.61638	7.94189
CASP8	3.70863	4.47132	4.02319	3.8232	3.98364	3.9179	3.9422	4.95772	3.94431
UQCRC1	10.4417	9.4151	10.028	9.32539	9.30518	9.40088	9.80148	9.30699	9.91536
COX6A2	6.24051	5.76447	6.06801	5.75788	5.76447	5.70035	6.44522	5.29963	6.58772
PLCB2	4.72063	4.07153	4.23558	4.17895	4.30896	4.05143	4.21651	4.04397	4.15517
NDUFV1	9.99622	9.24731	9.73485	9.12863	9.11838	9.15944	9.54314	9.2117	9.6327
BAD	7.49068	6.74162	7.26725	6.80162	6.83018	6.85502	7.01959	6.875	7.25536
NDUFS8	10.4713	9.57149	10.1784	9.54804	9.41788	9.62027	10.0613	9.83809	10.2074
BID	6.40917	6.33121	6.38357	6.03986	6.09304	6.16628	6.5823	6.18614	6.53682
NDUFA9	10.2049	9.39723	9.84573	9.33447	9.23041	9.34767	9.72356	9.23541	9.80497
SDHC	10.1787	9.33646	9.80367	9.30424	9.23777	9.25359	9.57393	9.0512	9.43127
NDUFB10	9.44417	8.64972	9.06863	8.63283	8.49861	8.67951	9.08577	8.41762	9.27219
IL1B	4.84785	4.42746	4.75867	4.54584	4.38345	4.62232	4.07467	4.03568	3.98911
COX8C	6.65056	6.25152	6.46432	6.14232	6.31189	6.15711	6.51183	6.34053	6.51086
PSEN1	9.29494	8.7274	9.11178	8.62858	8.62511	8.64498	8.59718	8.34285	8.65671
TNF	5.38248	5.56057	5.67592	5.40006	5.1226	5.5192	5.0959	4.90112	4.87573
SDHB	10.9106	10.0717	10.5168	10.0261	9.93968	10.0706	10.4695	9.9639	10.5904
ATP5E	10.4172	9.77344	10.0291	9.64142	9.50718	9.7087	9.99328	9.57175	10.2541
CDK5	8.40923	7.75052	8.0139	7.7328	7.72562	7.73836	8.0129	7.42026	8.08966
PSEN2	6.90863	6.65061	6.75448	6.42441	6.56872	6.57192	6.71011	6.52213	6.81581
NDUFA10	10.1827	9.65245	10.0358	9.50584	9.51311	9.58285	9.8472	9.60434	9.97255
CYC1	10.9991	10.3067	10.7415	10.1643	10.2117	10.2761	10.7181	10.4332	10.8343
NDUFB7	10.3375	9.83229	10.1293	9.73627	9.59166	9.77391	10.266	9.89872	10.3712
ATP5G1	9.62878	9.19781	9.32307	9.01591	8.93441	9.12855	9.5364	8.80125	9.61582
NDUFS3	9.60846	9.01833	9.23083	8.95624	8.88904	8.99077	9.29137	8.96539	9.3431
NDUFS2	10.0045	9.38521	9.76624	9.44231	9.22457	9.41617	9.59194	9.33709	9.67123
NDUFB8	10.6679	9.97804	10.3163	9.95981	9.85725	9.98634	10.4132	9.93745	10.5448
ATP5G2	10.3566	9.86792	10.0288	9.70937	9.65442	9.79423	10.0558	9.7363	10.2004
NDUFB2	10.0921	9.48725	9.687	9.48633	9.28311	9.47886	9.89751	9.18383	10.0306
UQCRQ	10.0785	9.51773	9.87305	9.51621	9.37807	9.58001	10.0887	9.44398	10.218
ATP5D	11.1017	10.4634	10.9161	10.4826	10.3875	10.4771	10.8487	10.5853	11.0451
APBB1	10.659	9.83913	10.3056	9.89074	9.8859	9.99711	9.99038	9.55782	10.1769
ATP5A1	11.7286	11.1534	11.502	11.0993	11.0203	11.1071	11.2356	10.9303	11.2002
NDUFC2	10.4007	10.8034	10.5243	10.9558	10.7914	10.8999	10.9013	10.9477	10.8827
C9	3.04548	2.38306	2.39384	2.37157	2.27201	2.23673	2.40992	2.59668	2.75464
IL1A	3.10449	3.19548	2.9288	2.61794	2.58881	2.82531	2.80254	2.89959	2.84542
CCL5	6.04119	6.39276	6.08871	5.01273	5.05653	5.1046	5.18436	4.4905	5.58118
C8B	3.11338	2.87208	2.72738	2.73212	2.45112	2.65191	2.81338	2.7751	2.82995
IL6	2.60899	2.56608	2.58165	2.44123	2.44829	2.43052	3.69831	3.25896	3.21978
C1QC	7.96596	7.46864	7.57627	6.95515	6.78323	6.83312	6.81956	7.2978	6.97295
NOTCH1	6.46773	5.84917	6.0101	5.58784	5.60919	5.50062	5.53487	7.20481	5.91026
C1QB	8.90402	8.36577	8.59131	7.73556	7.65623	7.78531	7.74903	7.63969	7.87843
C1QA	9.2407	8.45148	8.83932	8.05111	8.04138	8.10038	7.93636	8.0775	8.23052
HSPA1A	5.84848	5.41056	5.67999	5.22843	5.36983	5.50425	5.68271	5.53227	5.56353
MAPK3	8.57011	7.78422	8.20061	7.68367	7.67448	7.76569	7.80549	7.61638	7.94189
MAP2K2	8.88218	8.0061	8.43631	7.90267	7.96162	7.98283	8.196	8.05874	8.40296
BAX	9.32694	8.61807	8.95239	8.50446	8.39174	8.59093	9.02058	8.63488	9.24511
STIP1	9.07462	8.09818	8.58105	8.1904	8.1062	8.20232	8.45562	8.0491	8.48079

## Sheet: mTOR Autophagy Lysosomal 
	Ifnb+/+			Ifnb–/–			Ifnb–/– + recombinant Ifn-b
gene name	#1	#2	#3	#1	#2	#3	#1	#2	#3
PRKAA1	4.2007	4.44866	4.26651	4.71947	4.93088	4.75809	4.50182	4.59037	4.5272
RPS6KA3	7.96493	8.82392	8.52508	9.48503	9.5818	9.65616	9.36715	8.87942	9.19579
RPS6KB1	6.00932	7.36053	6.98047	7.19008	7.29327	7.3293	7.27349	7.51001	7.10464
BRAF	7.06101	8.15581	7.73829	8.0754	8.29541	8.27121	8.00956	8.31742	7.81453
AKT3	7.07339	7.82299	7.46308	7.96821	7.95872	8.01388	7.33115	7.59325	7.45577
PIK3CA	7.20811	8.31853	7.96915	8.22886	8.45585	8.37022	7.82419	7.53723	7.68224
RPS6KA6	6.74872	7.62103	7.13942	7.59	7.56881	7.52756	7.12126	7.22787	6.84455
ULK2	8.36462	8.9909	8.71208	9.13067	9.11058	9.0675	8.51796	8.36847	8.26039
PIK3R1	7.43879	8.01306	7.8265	7.98276	8.08928	8.08674	8.29399	7.74543	8.14917
HIF1A	8.62804	9.22836	8.92123	9.29709	9.24783	9.16978	9.14701	9.14874	8.92378
MAPK1	8.58419	9.09725	8.99625	9.15568	9.19896	9.1653	9.06313	9.21268	9.0857
RHEB	9.60688	10.2815	9.89418	10.2428	10.2176	10.2344	10.3103	10.3419	10.2055
RPS6KB2	5.73128	5.85884	5.68251	5.9119	5.82063	5.8978	5.57776	5.85269	5.29805
PDPK1	8.08345	8.61796	8.44344	8.62965	8.54467	8.57747	8.36125	8.43784	8.29814
CAB39	8.08393	8.69087	8.45589	8.58272	8.61726	8.63117	8.59199	8.66161	8.48524
PRKAA2	5.41958	5.96541	5.97834	5.83285	5.95912	5.8971	5.96061	6.49749	5.94737
TSC1	7.76981	8.09439	7.95694	8.0885	8.06459	7.98597	7.50349	7.57009	7.68845
PIK3R3	9.13194	9.10533	9.11421	9.18058	9.24752	9.28714	9.64542	9.65235	9.47246
VEGFC	9.68399	9.40506	9.59274	9.58142	9.72826	9.68846	9.48345	9.68914	9.3824
EIF4E	8.81714	9.05479	8.92786	9.0645	9.05905	8.96148	9.16695	8.86787	8.91809
PRKAA1	4.2007	4.44866	4.26651	4.71947	4.93088	4.75809	4.50182	4.59037	4.5272
ULK2	8.36462	8.9909	8.71208	9.13067	9.11058	9.0675	8.51796	8.36847	8.26039
ATG3	8.06975	8.84696	8.42999	8.81555	8.91686	8.7894	9.039	8.97782	8.90749
IFNA2	2.71868	2.6924	2.62561	2.58892	2.68491	2.91196	2.75518	2.71868	2.93111
ATG12	7.71997	8.26561	8.0371	8.3361	8.22655	8.39904	8.02731	7.8488	8.0002
ATG5	5.82495	6.0863	5.9548	6.03623	6.0532	6.12234	6.10029	6.22455	5.97984
PRKAA2	5.41958	5.96541	5.97834	5.83285	5.95912	5.8971	5.96061	6.49749	5.94737
GABARAPL1	10.1891	10.0947	10.1598	10.0834	10.0834	10.174	9.66005	9.34903	9.72256
BECN1	8.72957	8.36094	8.51062	8.53249	8.53289	8.44265	8.45551	8.32239	8.25352
ULK1	7.67765	7.32806	7.45813	7.51375	7.38253	7.48552	7.11167	7.12406	7.45204
GABARAPL2	9.84593	9.58782	9.68709	9.62847	9.58304	9.60587	9.71229	8.98172	9.67197
ULK3	4.98681	5.04558	4.5448	4.86937	4.72588	4.83131	4.89506	5.03016	4.99384
ATG4B	7.81811	7.48548	7.63197	7.54762	7.48192	7.48806	7.33778	7.07664	7.30025
ATG4C	5.14142	6.0761	6.0356	5.58873	5.85895	5.50491	5.23477	5.60742	5.35346
GABARAP	11.311	10.7989	11.0252	10.7221	10.7137	10.7986	10.8416	10.644	10.9316
IFNG	2.10519	1.88868	1.65541	1.90381	1.97766	1.72198	1.92121	1.87547	1.72286
PIK3R4	7.66464	7.01613	7.38755	7.07445	7.07865	7.18211	6.90086	7.0374	6.72691
PIK3C3	7.04707	6.8625	6.77635	6.73571	6.57248	6.63003	6.09998	6.08581	6.03453
IFNA5	2.58115	2.56988	2.37977	2.64245	2.53954	2.09341	2.46787	2.52278	2.47973
AP4E1	6.42972	7.1341	6.59585	7.04626	7.45419	7.64043	6.78417	7.93393	6.81133
AP3M1	5.68945	6.67114	6.29492	6.59814	6.55362	6.69612	6.50684	7.09523	6.30278
SLC17A5	5.618	6.27562	5.98057	6.1928	6.32214	6.23431	5.63053	6.30892	6.01733
AP1S2	7.70164	9.07468	8.50023	8.77482	8.88481	8.95897	8.28028	8.13116	8.12036
AP3S1	8.77421	9.50892	9.2325	9.63808	9.58731	9.6615	9.49537	9.74654	9.35541
LAMP2	7.31303	8.44781	7.96082	8.25487	8.22732	8.23271	7.96298	9.05626	7.83014
ABCA2	6.5876	6.25285	6.48828	6.62787	6.515	6.82529	6.53725	6.62252	6.77799
IDS	10.0763	10.6023	10.3871	10.7208	10.8108	10.7349	10.6291	10.7813	10.4621
GNPTAB	6.12323	6.3648	6.23929	6.427	6.37696	6.37987	5.99369	6.12389	6.19013
ASAH1	7.74837	8.26844	8.00215	8.14208	8.11712	8.16289	8.04483	8.58623	8.01975
SCARB2	9.8652	10.1149	10.0132	10.1056	10.1907	10.1798	10.1365	10.2601	10.1534
CTSO	5.94812	6.45922	6.26107	6.34686	6.22173	6.33604	6.10269	7.06463	5.9811
AP1G1	7.30936	7.30658	7.2934	7.31972	7.41751	7.40198	7.43764	7.48362	7.43101
AP4S1	8.38266	8.33213	8.18594	8.42721	8.29229	8.37798	8.52204	7.9554	8.4872
CTNS	4.29829	4.27424	4.18119	4.3844	4.11292	4.31182	4.12959	4.43439	4.23151
CTSW	3.82834	3.3216	3.50717	3.72592	3.46454	3.5019	3.60077	3.51153	3.53364
AP3B1	7.83555	7.92195	7.92253	7.98871	7.92358	7.89298	7.63498	7.8707	7.74606
GNPTG	7.17223	6.84097	6.93366	7.00842	6.9587	7.04584	7.00336	6.59666	6.96378
GGA3	6.65238	6.3593	6.51829	6.3813	6.49827	6.67342	6.51326	6.559	6.60636
CLTC	10.5459	10.6261	10.6417	10.572	10.6102	10.5678	10.4955	10.5861	10.4201
IDUA	6.04137	5.99744	5.89954	5.85494	5.96691	6.07208	5.94436	5.95016	5.71764
CTSK	5.06198	5.26396	5.24638	5.13389	5.26162	5.14112	5.04967	5.65452	4.89255
ATP6V0C	12.4249	12.0809	12.317	12.1567	12.1967	12.1996	12.3157	12.105	12.3625
LAPTM4A	10.5213	10.4871	10.4663	10.4377	10.3721	10.4236	10.378	9.60686	10.2746
AP4B1	6.88884	6.54714	6.61046	6.63682	6.61647	6.6567	6.51189	6.18871	6.26942
CTSS	8.19219	9.89981	9.31907	9.10076	9.04128	9.01131	8.53214	9.14736	8.45757
CLN5	6.98488	6.90796	7.03466	6.90168	6.9413	6.87973	6.68223	6.78107	6.8416
CTSF	7.61942	7.4281	7.33134	7.36988	7.21736	7.48381	7.02425	6.33595	7.15515
SORT1	8.446	8.02553	8.19822	8.0478	8.05052	8.21178	7.98832	8.06095	8.0474
AP3D1	9.90622	9.47854	9.7438	9.5342	9.53142	9.57462	9.56115	9.47681	9.66806
CLTA	11.2327	10.8114	11.0178	10.8199	10.8205	10.8314	11.057	10.7771	11.0641
GGA2	7.48587	7.17452	7.37166	7.18495	7.22374	7.27706	7.0563	6.9012	6.9764
MCOLN1	7.73434	7.32789	7.42673	7.30584	7.29154	7.52543	7.46953	7.0601	7.55888
TPP1	8.53698	8.83286	8.56458	8.45426	8.45997	8.52863	8.17543	9.26136	8.28106
LAMP1	10.5654	10.4276	10.4604	10.2196	10.2479	10.3369	10.2136	10.4566	10.2493
ATP6V1H	9.24617	9.18576	9.20761	9.07427	9.02371	8.99831	9.25875	8.89989	9.19321
PPT1	8.12968	7.8721	8.06355	7.90172	7.83268	7.87851	7.60977	7.7131	7.57642
PSAP	11.2952	11.1668	11.2916	10.9371	10.9804	11.0782	10.8884	10.4075	10.8818
CTSB	10.9905	11.4563	11.2815	10.9142	10.9083	10.9717	10.6568	10.7775	10.7599
AP4M1	4.74359	4.44238	4.58744	4.69729	4.32473	4.50643	4.67517	4.34691	4.24203
ATP6AP1	10.6571	10.0524	10.3874	10.0686	10.0534	10.101	10.2634	9.9514	10.2521
ATP6V0A1	9.14326	8.4782	8.74409	8.38357	8.53952	8.60489	8.60126	8.41707	8.79077
ARSA	6.74649	6.29595	6.48781	6.28993	6.35655	6.3202	6.15449	5.9917	6.14339
ACP2	7.08205	7.00723	6.97508	6.91323	6.69553	6.82198	6.51089	6.12065	6.61315
IGF2R	6.97831	6.81447	7.03758	6.6952	6.82663	6.67579	6.4955	6.85622	6.66399
CTSC	7.80219	8.41205	8.20634	7.937	7.7537	7.85449	6.68599	8.14995	6.65969
M6PR	7.66936	7.78553	7.68896	7.44028	7.38062	7.49351	7.20792	7.35342	7.17037
AP1B1	8.37067	7.76989	7.97959	7.70074	7.75053	7.78089	7.78928	7.67662	7.96407
NPC2	10.2644	10.1691	10.1841	9.75213	9.71816	9.84765	9.80632	9.80815	9.99555
ATP6V0D1	10.9788	10.0849	10.6158	10.0674	10.0618	10.1181	10.3663	9.80302	10.4637
GALC	6.53053	6.57073	6.49119	6.23466	6.27403	6.36939	6.09404	6.59001	6.2174
NAPSA	3.14554	2.6226	2.71238	2.88819	2.58692	2.83097	2.94416	2.64563	2.8663
CTSZ	9.9314	10.4541	10.1709	9.60203	9.59111	9.76658	8.94088	8.76789	9.05992
CTSH	6.64034	6.55346	6.58279	6.36682	6.12644	6.42994	5.91732	6.09224	6.00651
HEXA	8.79651	8.71874	8.85431	8.38251	8.30293	8.33756	7.93384	8.41956	8.14171
SUMF1	5.17228	5.32606	5.46003	5.10369	5.11158	5.10338	4.9283	5.67363	4.86523
LGMN	8.96904	8.95511	8.87286	8.57974	8.40396	8.40941	7.71454	7.8488	7.87746
GNS	9.34482	9.21027	9.28903	8.75573	8.78282	8.79562	8.68201	8.93557	8.75693
NAGPA	4.82286	4.88527	4.73544	4.73544	4.49312	4.64437	4.45227	4.64649	4.68477
GM2A	7.65424	7.18633	7.33727	7.12958	6.87972	6.94407	6.90523	6.86868	7.07614
CTSD	10.7185	10.5679	10.5834	9.93601	9.91596	9.92617	9.76077	9.92252	9.90187
MAN2B1	8.08184	7.91934	8.09485	7.57945	7.49693	7.57737	7.21012	7.843	7.39968
LAPTM5	8.16029	8.42401	8.35564	7.88571	7.7308	7.74332	6.75193	7.04878	7.07213
NPC1	7.37336	6.8393	6.97686	6.59138	6.58525	6.72424	6.50931	6.89116	6.54296
AGA	5.80168	5.9055	5.52701	5.2734	5.48616	5.53151	5.31824	5.67233	5.22673
HEXB	9.14667	9.30382	9.26301	8.65054	8.58006	8.55628	8.293	8.79953	8.24571
ACP5	4.27011	4.38958	4.1048	4.14047	3.94885	4.07297	4.05494	3.72899	3.82354
GUSB	7.85634	7.81243	7.8287	7.26595	7.28258	7.3042	6.28285	6.51133	6.77
SLC11A1	7.47229	7.82089	7.61577	7.16899	7.02004	7.05553	6.28483	6.46221	6.61624
FUCA1	9.00277	8.11367	8.5961	8.01781	7.84602	7.84658	7.98036	7.90828	8.0818
CD68	8.95553	9.15493	8.97027	8.24555	8.23753	8.30066	7.98938	7.52233	8.19692
CLN3	5.46754	5.32214	5.22763	4.88934	5.24921	4.81853	4.68136	4.6635	4.87672
GBA	8.21153	7.41191	7.77438	7.11056	7.04118	7.21184	7.24587	6.86179	7.28665
GLA	6.56998	6.50539	6.33773	5.68963	5.54529	5.58409	5.6073	5.24268	5.44654
ABCB9	5.65096	4.9166	5.12057	4.57148	4.61081	4.62304	4.84167	5.09332	5.03138
ATP6V0D2	4.32847	6.77187	5.52909	4.64404	4.74219	4.81934	4.63819	5.14948	4.58408
CTSE	5.41801	4.88514	5.06121	4.1773	4.46476	4.4241	4.09178	3.73032	3.59884
